# Supplementary material for: Effectiveness of Different Training Modalities on Static Balance in Older Adults: A Systematic Review and Meta-Analysis
Source: Life (Basel). 2023 May 16;13(5):1193. doi: 10.3390/life13051193 (PMC10222379; doi:10.3390/life13051193)
Supplement: Supplementary file 1 [file life-13-01193-s001.zip]

Archive with 1 entries (1 files):
- life-2303164-supplementary.pdf
